# Supplementary material for: Analysis of the genetic and phylogenetic context of Escherichia coli O77g:H18 associated with clustered cases of HUS in France in 2025
Source: Appl Environ Microbiol. 2026 Apr 24;92(5):e02449-25. doi: 10.1128/aem.02449-25 (PMC13188871; doi:10.1128/aem.02449-25)
Supplement: File S1 — Listing of the 229 E. coli O77g strains and their corresponding metadata. [file aem.02449-25-s0001.csv]

Supplementary File S1: Listing of the 229 E. coli O77g strains and their corresponding metadata
Assembly barcode	Name	Source Niche	Source Type	Source Details	Collection Year	Continent	Country	ST	ST Complex	Serotype	eae	stx	Phylogroup
ESC_AC2425AA_AS	1492505	Human	Human	Homo sapiens; human	2021	Europe	United Kingdom	69	ST69 Cplx	O77g:H18	-	stx2d	D
ESC_AC3436AA_AS	1497906	Human	Human	Homo sapiens; human	2021	Europe	United Kingdom	69	ST69 Cplx	O77g:H18	-	stx2d	D
ESC_AC4309AA_AS	E19108	Human	Human	Homo sapiens; stool	2019	Asia	China	1380	ST394 Cplx	O77g:H18	-	-	D
ESC_BC6993AA_AS	BES-1105	ND	ND/Others	WW Debassyns	2018	Europe	France	69	ST69 Cplx	O77g:H18	-	-	D
ESC_BC7119AA_AS	BES-1244	Environment	Water/River	WWTP outflow Grand Prado	2019	Europe	France	394	ST394 Cplx	O77g:H18	-	-	G
ESC_BC7262AA_AS	BES-1148	Environment	ND/Others	WW Barachois	2018	Europe	France	1380	ST394 Cplx	O77g:H18	-	-	D
ESC_BC7348AA_AS	BES-1168	Environment	Water/River	WWTP inflow Grand Prado	2018	Europe	France	394	ST394 Cplx	O77g:H18	-	-	D
ESC_BC7418AA_AS	BES-1377	Human	Human	Homo sapiens	2018	Europe	France	130	ST31 Cplx	O77g:H12	-	-	G
ESC_BC7482AA_AS	BES-1413	Human	Human	Homo sapiens	2018	Europe	France	394	ST394 Cplx	O77g:H18	-	-	D
ESC_CA2441AA_AS	HVH 173 (3-9175482)	Human	Human	blood; Homo sapiens	2003	Europe	Denmark	69	ST69 Cplx	O77g:H18	-	-	D
ESC_CA2915AA_AS	KOEGE 68 (182a)	Human	Human	urine; Homo sapiens	2006	Europe	Denmark	69	ST69 Cplx	O77g:H18	-	-	D
ESC_CB2260AA_AS	ecoli[ST-69]	Human	Human	Homo sapiens; urine	2017	Europe	France	69	ST69 Cplx	O77g:H18	-	-	D
ESC_CB2308AA_AS	ecoli[ST-394]	Human	Human	Homo sapiens; urine	2017	Europe	France	394	ST394 Cplx	O77g:H18	-	-	D
ESC_CB2378AA_AS	ecoli[ST-69]	Human	Human	Homo sapiens; urine	2016	Europe	France	69	ST69 Cplx	O77g:H18	-	-	D
ESC_CB2417AA_AS	ecoli[ST-5041]	Human	Human	Homo sapiens; urine	2016	Europe	France	5041	ST394 Cplx	O77g:H18	-	-	D
ESC_CB9113AA_AS	85.1079	Wild Animal	Poultry	Meleagris gallopavo	1985	North America	United States	69	ST69 Cplx	O77g:H18	-	-	D
ESC_CC5677AA_AS	IWP-051	Poultry	Poultry	food source	2018	Asia	Japan	1158	ST31 Cplx	O77g:H34	-	-	G
ESC_CC5678AA_AS	IWP-048	Poultry	Poultry	food source	2018	Asia	Japan	69	ST69 Cplx	O77g:H18	-	-	D
ESC_CC8340AA_AS	AG21-0638	Animal Feed	ND/Others	raw pet food	2021	North America	United States	69	ST69 Cplx	O77g:H18	-	-	D
ESC_DB2366AA_AS	15-04756	Human	Human	Homo sapiens	2015	Europe	Germany	69	ST69 Cplx	O77g:H18	-	stx2a	D
ESC_DB2651AA_AS	16-04112	Human	Human	Homo sapiens; stool	2016	Europe	Germany	663		O77g:H18	-	stx2d	D
ESC_DC0837AA_AS	671	Human	Human	Homo sapiens; feces	2012	Europe	United Kingdom	69	ST69 Cplx	O77g:H18	-	stx2d	D
ESC_DC0840AA_AS	669	Human	Human	Homo sapiens; feces	2012	Europe	United Kingdom	69	ST69 Cplx	O77g:H18	-	stx2d	D
ESC_EC0654AA_AS	UZB042	Human	Human	Homo sapiens; blood	2005	Europe	Belgium	69	ST69 Cplx	O77g:H18	-	-	D
ESC_EC0669AA_AS	UZB029	Human	Human	Homo sapiens; blood	2000	Europe	Belgium	69	ST69 Cplx	O77g:H18	-	-	D
ESC_EC0765AA_AS	UZB229	Human	Human	Homo sapiens; blood	1995	Europe	Belgium	69	ST69 Cplx	O77g:H18	-	-	D
ESC_EC3730AA_AS	202205466	Human	Human		2022	Europe	France	69	ST69 Cplx	O77g:H18	-	stx2a	D
ESC_EC5744AA_AS	JPI92_S17	Human	Human	Homo sapiens; human	2010	Europe	France	13475	ST69 Cplx	O77g:H18	-	-	D
ESC_EC5918AA_AS	JPI112_S37	Human	Human	Homo sapiens; human	2010	Europe	France	13475	ST69 Cplx	O77g:H18	-	-	D
ESC_EC6012AA_AS	41726_S59	Food	Unspecified Meat	not provided; Food (meat)	2015	Europe	France	1158	ST31 Cplx	O77g:H34	-	-	G
ESC_EC7371AA_AS	PNUSAE109715				2022	North America	United States	69	ST69 Cplx	O77g:H18	-	stx2d	D
ESC_FB1135AA_AS	SSI-AC269	Human	Human	Homo sapiens	2015	Europe	Denmark	5821	ST69 Cplx	O77g:H18	-	-	D
ESC_FB8123AA_AS	NORM7911865	Human	Human		2016	Europe	Norway	10290	ST69 Cplx	O77g:H18	-	-	D
ESC_FB9615AA_AS	16AR1647	Human	Human	Homo sapiens	2016	Oceania	New Zealand	69	ST69 Cplx	O77g:H18	-	-	D
ESC_FC2735AA_AS	DS0633	Wild Animal	Deer (Cervidae)	Deer	2017	Europe	United Kingdom	69	ST69 Cplx	O77g:H18	-	-	D
ESC_FC4756AA_AS	210813_M06578	Poultry	Poultry	Broiler		Europe	Norway	69	ST69 Cplx	O77g:H18	-	-	D
ESC_FC4861AA_AS	210325_M06578	Poultry	Poultry	Broiler		Europe	Norway	69	ST69 Cplx	O77g:H18	-	-	D
ESC_GA8881AA_AS	208730	Human	Human	Homo sapiens; human	2016	Europe	United Kingdom	69	ST69 Cplx	O77g:H18	-	-	D
ESC_GB3648AA_AS	EPIGENEC	Human	Human	human blood				69	ST69 Cplx	O77g:H18	-	-	D
ESC_GB3691AA_AS	EPIGENEC	Human	Human	human blood				69	ST69 Cplx	O77g:H18	-	-	D
ESC_GB3697AA_AS	EPIGENEC	Human	Human	human blood				69	ST69 Cplx	O77g:H18	-	-	D
ESC_GB9560AA_AS	AUSMDU00005159	Human	Human	Homo sapiens	2016	Oceania	Australia	747		O77g:H45	-	stx2a	cladeI
ESC_GC0746AA_AS	BES-1674	Environment	Water/River	water	2021			69	ST69 Cplx	O77g:H18	-	-	D
ESC_GC2380AA_AS	1-10_C10-2_JQ			Chicken meat	2022			69	ST69 Cplx	O77g:H18	-	-	D
ESC_GC9629AA_AS	4995-15	Human	Human	Homo sapiens; feces	2015	Europe	Spain	1380	ST394 Cplx	O77g:H18	-	-	D
ESC_GC9658AA_AS	2704-15	Human	Human	Homo sapiens; feces	2015	Europe	Spain	2959	ST394 Cplx	O77g:H18	-	-	D
ESC_GC9664AA_AS	5737-15	Human	Human	Homo sapiens; feces	2015	Europe	Spain	1380	ST394 Cplx	O77g:H18	-	-	D
ESC_HA5131AA_AS	HICF231	Human	Human	Homo sapiens; blood	2011	Europe	United Kingdom	69	ST69 Cplx	O77g:H18	-	-	D
ESC_HA5137AA_AS	HICF242	Human	Human	Homo sapiens; blood	2011	Europe	United Kingdom	69	ST69 Cplx	O77g:H18	-	-	D
ESC_HA7686AA_AS	KMi017	Environment	Water/River	river		Asia	Japan	69	ST69 Cplx	O77g:H18	-	-	D
ESC_HA9685AA_AS	320	Human	Human	Homo sapiens	2013	Europe	Germany	69	ST69 Cplx	O77g:H18	-	-	D
ESC_HB8074AA_AS	Liv36	Poultry	Avian	Gallus gallus; feces	2011	Europe	Romania	69	ST69 Cplx	O77g:H18	-	-	D
ESC_HC0948AA_AS	202213597	Human			2022	Europe	France	7083		O77g:H45	-	stx1a	cladeI
ESC_HC4901AA_AS	CFIAFB20180580	Food	ND/Others	food	2018	North America	Canada	69	ST69 Cplx	O77g:H18	-	stx2d	D
ESC_HC9950AA_AS	PNUSAE127018				2023	North America	United States	106	ST69 Cplx	O77g:H18	-	stx1a	D
ESC_IA0813AA_AS	4-R2	Human	Human	Homo sapiens; feces	2008	Oceania	Australia	69	ST69 Cplx	O77g:H18	-	-	D
ESC_IB8397AA_AS	PSU-2029	Livestock	Bovine	veterinary clinical/research| cow; fecal bovine	2019	North America		6475		O77g:H45	-	stx1c, stx2a	cladeI
ESC_IB9144AA_AS	888100	Human	Human	Homo sapiens; human	2020	Europe	United Kingdom	69	ST69 Cplx	O77g:H18	-	stx2d	D
ESC_IB9595AA_AS	PNUSAE048738	Environment	Water/River	environmental-water; water	2019	North America	United States	69	ST69 Cplx	O77g:H18	-	-	D
ESC_IC4686AA_AS	RM13917	Livestock	Bovine	cow; bovine	2010	North America	United States	6507	ST394 Cplx	O77g:H18	-	stx2a	D
ESC_IC8289AA_AS	201904632	Human			2019	Europe	France	14481		O77g:H18	-	stx2d	D
ESC_JA3729AA_AS	FDA00010885	Food	Plant	vegetable row crops (leafy); fresh kale	2016	North America	United States	747		O77g:H45	-	stx2a	cladeI
ESC_JB3295AA_AS	IHIT32028_strain	Poultry	Poultry	Chicken	2013	Europe	Spain	4243		O77g:H45	-	-	D
ESC_JB3301AA_AS	IHIT32033_strain	Poultry	Poultry	Chicken	2013	Europe	Spain	1158	ST31 Cplx	O77g:H34	-	-	G
ESC_JC5951AA_AS	RM17382	Environment	Water/River	environmental-water; water	2013	North America	United States	394	ST394 Cplx	O77g:H18	-	stx2d	D
ESC_JC9060AA_AS	2930	Human	Human	Homo sapiens; blood	2018	North America	United States	69	ST69 Cplx	O77g:H18	-	-	D
ESC_JC9322AA_AS	BES-2134	Human	Human	Homo sapiens; clinical	2021	Europe	France	69	ST69 Cplx	O77g:H18	-	-	D
ESC_JC9323AA_AS	BES-2133	Human	Human	Homo sapiens; clinical	2021	Europe	France	69	ST69 Cplx	O77g:H18	-	-	D
ESC_JC9324AA_AS	BES-2132	Human	Human	Homo sapiens; clinical	2021	Europe	France	69	ST69 Cplx	O77g:H18	-	-	D
ESC_JC9327AA_AS	BES-2129	Human	Human	Homo sapiens; clinical	2021	Europe	France	69	ST69 Cplx	O77g:H18	-	-	D
ESC_JC9345AA_AS	BES-2255	Human	Human	Homo sapiens; clinical	2019	Europe	France	925	ST31 Cplx	O77g:H18	-	-	D
ESC_KA6986AA_AS	E2039_14	Environment	Water/River	Tap Water		Oceania	Australia	6664		O77g:H18	-	-	D
ESC_KB2977AA_AS	NVRI/17/20769/1580	Food	Bovine	Carcass	2017	Europe	Poland	7083		O77g:H45	-	stx1a, stx2a	cladeI
ESC_KB3454AA_AS	APEC_9512	Poultry	Poultry	Gallus gallus; abdomen	2015	Europe	Sweden	69	ST69 Cplx	O77g:H18	-	-	D
ESC_KB8388AA_AS	37-46-T-0	Poultry	Poultry	Broiler	2006	Europe	Norway	69	ST69 Cplx	O77g:H18	-	-	D
ESC_KC0259AA_AS	23IA04CB01-EC	Poultry	Poultry	chicken breast	2023	North America	United States	501		O77g:H1	-	-	G
ESC_KC0391AA_AS	ORK21061	Livestock	Poultry	Goose	2021	Europe	United Kingdom	69	ST69 Cplx	O77g:H18	-	-	D
ESC_KC2381AA_AS	FSIS12323032	Poultry	Poultry	Animal-Chicken-Young Chicken (cecal)	2023	North America	United States	501		O77g:H1	-	-	G
ESC_KC3124AA_AS	W372-F9B	Environment	Water/River	environmental-water; water	2009	North America	United States	6475		O77g:H45	-	stx2a	cladeI
ESC_KC3128AA_AS	W156-C6B	Environment	Water/River	environmental-water; water	2008	North America	United States	7083		O77g:H45	-	stx1a	cladeI
ESC_KC5464AA_AS	202305798	Human			2023	Europe	France	69	ST69 Cplx	O77g:H18	-	-	D
ESC_LB0528AA_AS	EC125	Wild Animal	Swine	wild boar; diaphragm	2017	Europe	Italy	11050	ST69 Cplx	O77g:H18	-	-	D
ESC_LB0561AA_AS	EC369	Poultry	Poultry	chicken breast	2017	Europe	Italy	69	ST69 Cplx	O77g:H18	-	-	D
ESC_LC4260AA_AS	202307788	Human			2023	Europe	France	925	ST31 Cplx	O77g:H33	-	-	D
ESC_LC4531AA_AS	23CA04GT05UCD-EC	Poultry	Poultry	ground turkey	2023	North America	United States	9704		O77g:H1	-	-	G
ESC_LC5359AA_AS	202308019	Human			2023	Europe	France	69	ST69 Cplx	O77g:H18	-	-	D
ESC_LC5473AA_AS	SAMEA113542958	Poultry	Poultry	Chicken	2018	Europe	France	69	ST69 Cplx	O77g:H18	-	-	D
ESC_LC6560AA_AS	202308711	Human			2023	Europe	France	69	ST69 Cplx	O77g:H18	-	-	D
ESC_MA7231AA_AS	FDA00011533	Food	Plant	vegetable row crops (leafy); kale	2017	North America	United States	106	ST69 Cplx	O77g:H18	-	stx1a	D
ESC_MA8232AA_AS	NC_STEC101	Poultry	Poultry	environmental-animal housing| chicken; chicken house soil	2014	North America	United States	501		O77g:H1	-	-	G
ESC_MC0142AA_AS	20190294	Livestock	Ovine/Goat (Caprinae)	Ovine	2017	Europe	United Kingdom	69	ST69 Cplx	O77g:H18	-	stx2l	D
ESC_MC0452AA_AS	202312032	Human			2023	Europe	France	69	ST69 Cplx	O77g:H18	-	stx2d	D
ESC_MC1038AA_AS	202310524	Human			2023	Europe	France	69	ST69 Cplx	O77g:H18	-	-	D
ESC_MC2351AA_AS	RM63e	Wild Animal	Avian	Larus cachinnans	2018	Europe	Czechia	394	ST394 Cplx	O77g:H18	-	-	D
ESC_MC4878AA_AS	HESSCG288	Human	Human		2018	Europe	Spain	-3376		O77g:H18	-	-	D
ESC_MC4897AA_AS	202311949	Human			2023	Europe	France	69	ST69 Cplx	O77g:H18	-	-	D
ESC_MC5460AA_AS	EH4185		Human		2023	Europe	Belgium	7083		O77g:H45	-	stx1a, stx2a	cladeI
ESC_NB5731AA_AS	US19	Human	Human	Homo sapiens; blood	2014	Europe	Belgium	925	ST31 Cplx	O77g:H18	-	-	D
ESC_NB6420AA_AS	SewageB-034	Environment	Water/River	water	2017	Asia	Japan	7902		O77g:H18	eae-theta	-	D
ESC_NC2361AA_AS	202400101	Human			2023	Europe	France	69	ST69 Cplx	O77g:H18	-	-	D
ESC_NC2628AA_AS	ST3	Human	Human	Homo sapiens; blood	2022	Europe	Italy	14542	ST69 Cplx	O77g:H18	-	-	D
ESC_NC3187AA_AS	202400476	Human			2024	Europe	France	69	ST69 Cplx	O77g:H18	-	-	D
ESC_NC4614AA_AS	PNUSAE169178				2023	North America	United States	394	ST394 Cplx	O77g:H18	-	stx2d	D
ESC_OC1238AA_AS	PNUSAE174128	Wild Animal	ND/Others	feces	2001	North America	United States	106	ST69 Cplx	O77g:H18	-	-	D
ESC_OC1838AA_AS	21TN07CB04N-EC	Poultry	Poultry	Chicken breasts	2021	North America	United States	501		O77g:H1	-	-	G
ESC_OC4088AA_AS	1473080	Human	Human	Homo sapiens; human	2024	Europe	United Kingdom	69	ST69 Cplx	O77g:H18	-	stx2a	D
ESC_OC7783AA_AS	ST69	Human	Human	Homo sapiens; Gut	2024	Europe	France	69	ST69 Cplx	O77g:H18	-	-	D
ESC_OC9970AA_AS	EH4337		Human		2024	Europe	Belgium	663		O77g:H18	-	stx2a	D
ESC_PB0961AA_AS	79-2012-01-960	Food	Poultry	Broiler meat	2012	Europe	Norway	69	ST69 Cplx	O77g:H18	-	-	D
ESC_PB1054AA_AS	2014-01-3680_L2	Food	Poultry	Broiler meat	2014	Europe	Norway	1158	ST31 Cplx	O77g:H34	-	-	G
ESC_PC1157AA_AS	1232165	Human	Human	Homo sapiens; human	2023	Europe	United Kingdom	69	ST69 Cplx	O77g:H18	-	stx2d	D
ESC_PC1921AA_AS	24NC03CL01-EC	Poultry	Poultry	Chicken Liver	2024	North America	United States	501		O77g:H1	-	-	G
ESC_PC6553AA_AS	CN24	Companion Animal	Canine	dog; urine		Europe	France	69	ST69 Cplx	O77g:H18	-	-	D
ESC_PC6710AA_AS	CN48	Companion Animal	Canine	dog; urine		Europe	France	69	ST69 Cplx	O77g:H18	-	-	D
ESC_PC7114AA_AS	202405318_redeposit	Human			2024	Europe	France	69	ST69 Cplx	O77g:H18	-	-	D
ESC_PC7979AA_AS	1545686	Human	Human	Homo sapiens; human	2024	Europe	United Kingdom	69	ST69 Cplx	O77g:H18	-	stx2a	D
ESC_QC8944AA_AS	ESBL20200389	Wild Animal	Rodent	not provided; not provided		Europe	Denmark	69	ST69 Cplx	O77g:H18	-	-	D
ESC_QC9120AA_AS	ESBL20170184	Wild Animal	Rodent	not provided; not provided		Europe	Denmark	69	ST69 Cplx	O77g:H18	-	-	D
ESC_RA4038AA_AS	FSIS11706857	Poultry	Poultry	animal-chicken-young chicken	2017	North America	United States	501		O77g:H1	-	-	G
ESC_RA7698AA_AS	DTU2016_762	Poultry	Poultry	Broiler meat	2015	Europe	Denmark	4243		O77g:H45	-	-	D
ESC_RC2870AA_AS	STEC_AC294	Human	Human	Homo sapiens; stool	2021	Asia	Japan	69	ST69 Cplx	O77g:H18	-	stx2a	D
ESC_RC6430AA_AS	2307W42608	Human	Human	Homo sapiens	2023	Europe	Denmark	747		O77g:H45	-	stx1a	cladeI
ESC_RC6615AA_AS	2208W72712	Human	Human	Homo sapiens	2022	Europe	Denmark	7083		O77g:H45	-	stx1a	cladeI
ESC_SA6865AA_AS	CFSAN082284	Poultry	Avian	multi-ingredient; finished product	2018	North America	United States	720		O77g:H41	-	stx1a, stx2a	D
ESC_SB8795AA_AS	FDA1149181-S006-068	Livestock	Bovine	environmental | cow; cow manure	2020	North America	United States	747		O77g:H45	-	stx2a	cladeI
ESC_SC4077AA_AS	CHUGA_BSI2018	Human	Human	Homo sapiens; blood	2018	Europe	France	394	ST394 Cplx	O77g:H18	-	-	D
ESC_TC4108AA_AS	E-MBS2439A	Food	ND/Others	Chicken [NCBITaxon:9031]; Meat (whole or parts) [FOODON:03317170]; Gallus gallus [NCBITaxon:9031]; Food (raw) [FOODON:03311126]; Meat (with bone) [FOODON:02010116]; Meat (with skin) [FOODON:02010111];	2013	North America	Canada	69	ST69 Cplx	O77g:H18	-	-	D
ESC_TC4285AA_AS	E-MBS2801A	Poultry	Poultry	Chicken [NCBITaxon:9031]; Gallus gallus [NCBITaxon:9031]; Chicken thigh (with skin, with bone) [FOODON:00003363]; Food (raw) [FOODON:03311126]; Meat (with bone) [FOODON:02010116]; Meat (with skin) [FO	2013	North America	Canada	501		O77g:H1	-	-	G
ESC_TC4890AA_AS	E-MBS2793A	Poultry	Poultry	Chicken [NCBITaxon:9031]; Food (raw) [FOODON:03311126]; Meat (skinless) [FOODON:00003468]; Meat (boneless) [FOODON:00003467]; Gallus gallus [NCBITaxon:9031]; Abattoir [ENVO:01000925]; Chicken breast (	2013	North America	Canada	4243		O77g:H45	-	-	D
ESC_TC5519AA_AS	E-MBS5031A	Poultry	Poultry	Chicken [NCBITaxon:9031]; Chicken thigh (with skin, with bone) [FOODON:00003363]; Abattoir [ENVO:01000925]; Gallus gallus [NCBITaxon:9031]; Food (raw) [FOODON:03311126]; Meat (with bone) [FOODON:02010	2013	North America	Canada	69	ST69 Cplx	O77g:H18	-	-	D
ESC_TC5743AA_AS	E-MBS4495A	Poultry	Poultry	Chicken [NCBITaxon:9031]; Food (raw) [FOODON:03311126]; Meat (skinless) [FOODON:00003468]; Meat (boneless) [FOODON:00003467]; Chicken breast (skinless, boneless) [FOODON:02020235]; Gallus gallus [NCBI	2013	North America	Canada	69	ST69 Cplx	O77g:H18	-	-	D
ESC_TC6101AA_AS	E-MBS4131A	Poultry	Poultry	Chicken [NCBITaxon:9031]; Chicken thigh (with skin, with bone) [FOODON:00003363]; Gallus gallus [NCBITaxon:9031]; Abattoir [ENVO:01000925]; Food (raw) [FOODON:03311126]; Meat (with bone) [FOODON:02010	2013	North America	Canada	4243		O77g:H45	-	-	D
ESC_TC6326AA_AS	E-MBS4314A	Poultry	Poultry	Chicken [NCBITaxon:9031]; Food (raw) [FOODON:03311126]; Meat (skinless) [FOODON:00003468]; Meat (boneless) [FOODON:00003467]; Gallus gallus [NCBITaxon:9031]; Abattoir [ENVO:01000925]; Chicken breast (	2013	North America	Canada	69	ST69 Cplx	O77g:H18	-	-	D
ESC_UA2449AA_AS	PSU-1459	Poultry	Avian	turkey; turkey	1989	North America	United States	69	ST69 Cplx	O77g:H18	-	-	D
ESC_UA2465AA_AS	PSU-1463	Poultry	Avian	turkey; turkey	1990	North America	United States	69	ST69 Cplx	O77g:H18	-	-	D
ESC_UA2498AA_AS	PSU-1460	Poultry	Avian	turkey; turkey	1989	North America	United States	69	ST69 Cplx	O77g:H18	-	-	D
ESC_UB7918AA_AS	UVI-19	Human	Human	Homo sapiens; urine sample	2014	Europe	Denmark	11932	ST69 Cplx	O77g:H18	-	-	D
ESC_UC1425AA_AS	PNUSAE201952				2024	North America	United States	7083		O77g:H45	-	stx1a	cladeI
ESC_UC6140AA_AS	PNUSAE202799				2024	North America	United States	69	ST69 Cplx	O77g:H18	-	stx2j	D
ESC_UC6654AA_AS	FSIS12433393	Livestock	Swine	Animal-Swine-Market Swine (cecal)	2024	North America	United States	69	ST69 Cplx	O77g:H18	-	-	D
ESC_UC6991AA_AS	SAMEA115880817	Environment	Water/River	environment; wastewater	2022	Europe	Finland	69	ST69 Cplx	O77g:H18	-	-	D
ESC_UC8119AA_AS	2024648	Livestock	Poultry	Faec
