# Supplementary material for: Analysis of the genetic and phylogenetic context of Escherichia coli O77g:H18 associated with clustered cases of HUS in France in 2025
Source: Appl Environ Microbiol. 2026 Apr 24;92(5):e02449-25. doi: 10.1128/aem.02449-25 (PMC13188871; doi:10.1128/aem.02449-25)
Supplement: File S2 — Python script used during cgMLST analysis. [file aem.02449-25-s0002.csv]

Supplementary File S1: Listing of the 229 E. coli O77g strains and their corresponding metadata
Assembly barcode	Name	Source Niche	Source Type	Source Details	Collection Year	Continent	Country	ST	ST Complex	Serotype	eae	stx	Phylogroup
ESC_AC2425AA_AS	1492505	Human	Human	Homo sapiens; human	2021	Europe	United Kingdom	69	ST69 Cplx	O77g:H18	-	stx2d	D
ESC_AC3436AA_AS	1497906	Human	Human	Homo sapiens; human	2021	Europe	United Kingdom	69	ST69 Cplx	O77g:H18	-	stx2d	D
ESC_AC4309AA_AS	E19108	Human	Human	Homo sapiens; stool	2019	Asia	China	1380	ST394 Cplx	O77g:H18	-	-	D
ESC_BC6993AA_AS	BES-1105	ND	ND/Others	WW Debassyns	2018	Europe	France	69	ST69 Cplx	O77g:H18	-	-	D
ESC_BC7119AA_AS	BES-1244	Environment	Water/River	WWTP outflow Grand Prado	2019	Europe	France	394	ST394 Cplx	O77g:H18	-	-	G
ESC_BC7262AA_AS	BES-1148	Environment	ND/Others	WW Barachois	2018	Europe	France	1380	ST394 Cplx	O77g:H18	-	-	D
ESC_BC7348AA_AS	BES-1168	Environment	Water/River	WWTP inflow Grand Prado	2018	Europe	France	394	ST394 Cplx	O77g:H18	-	-	D
ESC_BC7418AA_AS	BES-1377	Human	Human	Homo sapiens	2018	Europe	France	130	ST31 Cplx	O77g:H12	-	-	G
ESC_BC7482AA_AS	BES-1413	Human	Human	Homo sapiens	2018	Europe	France	394	ST394 Cplx	O77g:H18	-	-	D
ESC_CA2441AA_AS	HVH 173 (3-9175482)	Human	Human	blood; Homo sapiens	2003	Europe	Denmark	69	ST69 Cplx	O77g:H18	-	-	D
ESC_CA2915AA_AS	KOEGE 68 (182a)	Human	Human	urine; Homo sapiens	2006	Europe	Denmark	69	ST69 Cplx	O77g:H18	-	-	D
ESC_CB2260AA_AS	ecoli[ST-69]	Human	Human	Homo sapiens; urine	2017	Europe	France	69	ST69 Cplx	O77g:H18	-	-	D
ESC_CB2308AA_AS	ecoli[ST-394]	Human	Human	Homo sapiens; urine	2017	Europe	France	394	ST394 Cplx	O77g:H18	-	-	D
ESC_CB2378AA_AS	ecoli[ST-69]	Human	Human	Homo sapiens; urine	2016	Europe	France	69	ST69 Cplx	O77g:H18	-	-	D
ESC_CB2417AA_AS	ecoli[ST-5041]	Human	Human	Homo sapiens; urine	2016	Europe	France	5041	ST394 Cplx	O77g:H18	-	-	D
ESC_CB9113AA_AS	85.1079	Wild Animal	Poultry	Meleagris gallopavo	1985	North America	United States	69	ST69 Cplx	O77g:H18	-	-	D
ESC_CC5677AA_AS	IWP-051	Poultry	Poultry	food source	2018	Asia	Japan	1158	ST31 Cplx	O77g:H34	-	-	G
ESC_CC5678AA_AS	IWP-048	Poultry	Poultry	food source	2018	Asia	Japan	69	ST69 Cplx	O77g:H18	-	-	D
ESC_CC8340AA_AS	AG21-0638	Animal Feed	ND/Others	raw pet food	2021	North America	United States	69	ST69 Cplx	O77g:H18	-	-	D
ESC_DB2366AA_AS	15-04756	Human	Human	Homo sapiens	2015	Europe	Germany	69	ST69 Cplx	O77g:H18	-	stx2a	D
ESC_DB2651AA_AS	16-04112	Human	Human	Homo sapiens; stool	2016	Europe	Germany	663		O77g:H18	-	stx2d	D
ESC_DC0837AA_AS	671	Human	Human	Homo sapiens; feces	2012	Europe	United Kingdom	69	ST69 Cplx	O77g:H18	-	stx2d	D
ESC_DC0840AA_AS	669	Human	Human	Homo sapiens; feces	2012	Europe	United Kingdom	69	ST69 Cplx	O77g:H18	-	stx2d	D
ESC_EC0654AA_AS	UZB042	Human	Human	Homo sapiens; blood	2005	Europe	Belgium	69	ST69 Cplx	O77g:H18	-	-	D
ESC_EC0669AA_AS	UZB029	Human	Human	Homo sapiens; blood	2000	Europe	Belgium	69	ST69 Cplx	O77g:H18	-	-	D
ESC_EC0765AA_AS	UZB229	Human	Human	Homo sapiens; blood	1995	Europe	Belgium	69	ST69 Cplx	O77g:H18	-	-	D
ESC_EC3730AA_AS	202205466	Human	Human		2022	Europe	France	69	ST69 Cplx	O77g:H18	-	stx2a	D
ESC_EC5744AA_AS	JPI92_S17	Human	Human	Homo sapiens; human	2010	Europe	France	13475	ST69 Cplx	O77g:H18	-	-	D
ESC_EC5918AA_AS	JPI112_S37	Human	Human	Homo sapiens; human	2010	Europe	France	13475	ST69 Cplx	O77g:H18	-	-	D
ESC_EC6012AA_AS	41726_S59	Food	Unspecified Meat	not provided; Food (meat)	2015	Europe	France	1158	ST31 Cplx	O77g:H34	-	-	G
ESC_EC7371AA_AS	PNUSAE109715				2022	North America	United States	69	ST69 Cplx	O77g:H18	-	stx2d	D
ESC_FB1135AA_AS	SSI-AC269	Human	Human	Homo sapiens	2015	Europe	Denmark	5821	ST69 Cplx	O77g:H18	-	-	D
ESC_FB8123AA_AS	NORM7911865	Human	Human		2016	Europe	Norway	10290	ST69 Cplx	O77g:H18	-	-	D
ESC_FB9615AA_AS	16AR1647	Human	Human	Homo sapiens	2016	Oceania	New Zealand	69	ST69 Cplx	O77g:H18	-	-	D
ESC_FC2735AA_AS	DS0633	Wild Animal	Deer (Cervidae)	Deer	2017	Europe	United Kingdom	69	ST69 Cplx	O77g:H18	-	-	D
ESC_FC4756AA_AS	210813_M06578	Poultry	Poultry	Broiler		Europe	Norway	69	ST69 Cplx	O77g:H18	-	-	D
ESC_FC4861AA_AS	210325_M06578	Poultry	Poultry	Broiler		Europe	Norway	69	ST69 Cplx	O77g:H18	-	-	D
ESC_GA8881AA_AS	208730	Human	Human	Homo sapiens; human	2016	Europe	United Kingdom	69	ST69 Cplx	O77g:H18	-	-	D
ESC_GB3648AA_AS	EPIGENEC	Human	Human	human blood				69	ST69 Cplx	O77g:H18	-	-	D
ESC_GB3691AA_AS	EPIGENEC	Human	Human	human blood				69	ST69 Cplx	O77g:H18	-	-	D
ESC_GB3697AA_AS	EPIGENEC	Human	Human	human blood				69	ST69 Cplx	O77g:H18	-	-	D
ESC_GB9560AA_AS	AUSMDU00005159	Human	Human	Homo sapiens	2016	Oceania	Australia	747		O77g:H45	-	stx2a	cladeI
ESC_GC0746AA_AS	BES-1674	Environment	Water/River	water	2021			69	ST69 Cplx	O77g:H18	-	-	D
ESC_GC2380AA_AS	1-10_C10-2_JQ			Chicken meat	2022			69	ST69 Cplx	O77g:H18	-	-	D
ESC_GC9629AA_AS	4995-15	Human	Human	Homo sapiens; feces	2015	Europe	Spain	1380	ST394 Cplx	O77g:H18	-	-	D
ESC_GC9658AA_AS	2704-15	Human	Human	Homo sapiens; feces	2015	Europe	Spain	2959	ST394 Cplx	O77g:H18	-	-	D
ESC_GC9664AA_AS	5737-15	Human	Human	Homo sapiens; feces	2015	Europe	Spain	1380	ST394 Cplx	O77g:H18	-	-	D
ESC_HA5131AA_AS	HICF231	Human	Human	Homo sapiens; blood	2011	Europe	United Kingdom	69	ST69 Cplx	O77g:H18	-	-	D
ESC_HA5137AA_AS	HICF242	Human	Human	Homo sapiens; blood	2011	Europe	United Kingdom	69	ST69 Cplx	O77g:H18	-	-	D
ESC_HA7686AA_AS	KMi017	Environment	Water/River	river		Asia	Japan	69	ST69 Cplx	O77g:H18	-	-	D
ESC_HA9685AA_AS	320	Human	Human	Homo sapiens	2013	Europe	Germany	69	ST69 Cplx	O77g:H18	-	-	D
ESC_HB8074AA_AS	Liv36	Poultry	Avian	Gallus gallus; feces	2011	Europe	Romania	69	ST69 Cplx	O77g:H18	-	-	D
ESC_HC0948AA_AS	202213597	Human			2022	Europe	France	7083		O77g:H45	-	stx1a	cladeI
ESC_HC4901AA_AS	CFIAFB20180580	Food	ND/Others	food	2018	North America	Canada	69	ST69 Cplx	O77g:H18	-	stx2d	D
ESC_HC9950AA_AS	PNUSAE127018				2023	North America	United States	106	ST69 Cplx	O77g:H18	-	stx1a	D
ESC_IA0813AA_AS	4-R2	Human	Human	Homo sapiens; feces	2008	Oceania	Australia	69	ST69 Cplx	O77g:H18	-	-	D
ESC_IB8397AA_AS	PSU-2029	Livestock	Bovine	veterinary clinical/research| cow; fecal bovine	2019	North America		6475		O77g:H45	-	stx1c, stx2a	cladeI
ESC_IB9144AA_AS	888100	Human	Human	Homo sapiens; human	2020	Europe	United Kingdom	69	ST69 Cplx	O77g:H18	-	stx2d	D
ESC_IB9595AA_AS	PNUSAE048738	Environment	Water/River	environmental-water; water	2019	North America	United States	69	ST69 Cplx	O77g:H18	-	-	D
ESC_IC4686AA_AS	RM13917	Livestock	Bovine	cow; bovine	2010	North America	United States	6507	ST394 Cplx	O77g:H18	-	stx2a	D
ESC_IC8289AA_AS	201904632	Human			2019	Europe	France	14481		O77g:H18	-	stx2d	D
ESC_JA3729AA_AS	FDA00010885	Food	Plant	vegetable row crops (leafy); fresh kale	2016	North America	United States	747		O77g:H45	-	stx2a	cladeI
ESC_JB3295AA_AS	IHIT32028_strain	Poultry	Poultry	Chicken	2013	Europe	Spain	4243		O77g:H45	-	-	D
ESC_JB3301AA_AS	IHIT32033_strain	Poultry	Poultry	Chicken	2013	Europe	Spain	1158	ST31 Cplx	O77g:H34	-	-	G
ESC_JC5951AA_AS	RM17382	Environment	Water/River	environmental-water; water	2013	North America	United States	394	ST394 Cplx	O77g:H18	-	stx2d	D
ESC_JC9060AA_AS	2930	Human	Human	Homo sapiens; blood	2018	North America	United States	69	ST69 Cplx	O77g:H18	-	-	D
ESC_JC9322AA_AS	BES-2134	Human	Human	Homo sapiens; clinical	2021	Europe	France	69	ST69 Cplx	O77g:H18	-	-	D
ESC_JC9323AA_AS	BES-2133	Human	Human	Homo sapiens; clinical	2021	Europe	France	69	ST69 Cplx	O77g:H18	-	-	D
ESC_JC9324AA_AS	BES-2132	Human	Human	Homo sapiens; clinical	2021	Europe	France	69	ST69 Cplx	O77g:H18	-	-	D
ESC_JC9327AA_AS	BES-2129	Human	Human	Homo sapiens; clinical	2021	Europe	France	69	ST69 Cplx	O77g:H18	-	-	D
ESC_JC9345AA_AS	BES-2255	Human	Human	Homo sapiens; clinical	2019	Europe	France	925	ST31 Cplx	O77g:H18	-	-	D
ESC_KA6986AA_AS	E2039_14	Environment	Water/River	Tap Water		Oceania	Australia	6664		O77g:H18	-	-	D
ESC_KB2977AA_AS	NVRI/17/20769/1580	Food	Bovine	Carcass	2017	Europe	Poland	7083		O77g:H45	-	stx1a, stx2a	cladeI
ESC_KB3454AA_AS	APEC_9512	Poultry	Poultry	Gallus gallus; abdomen	2015	Europe	Sweden	69	ST69 Cplx	O77g:H18	-	-	D
ESC_KB8388AA_AS	37-46-T-0	Poultry	Poultry	Broiler	2006	Europe	Norway	69	ST69 Cplx	O77g:H18	-	-	D
ESC_KC0259AA_AS	23IA04CB01-EC	Poultry	Poultry	chicken breast	2023	North America	United States	501		O77g:H1	-	-	G
ESC_KC0391AA_AS	ORK21061	Livestock	Poultry	Goose	2021	Europe	United Kingdom	69	ST69 Cplx	O77g:H18	-	-	D
ESC_KC2381AA_AS	FSIS12323032	Poultry	Poultry	Animal-Chicken-Young Chicken (cecal)	2023	North America	United States	501		O77g:H1	-	-	G
ESC_KC3124AA_AS	W372-F9B	Environment	Water/River	environmental-water; water	2009	North America	United States	6475		O77g:H45	-	stx2a	cladeI
ESC_KC3128AA_AS	W156-C6B	Environment	Water/River	environmental-water; water	2008	North America	United States	7083		O77g:H45	-	stx1a	cladeI
ESC_KC5464AA_AS	202305798	Human			2023	Europe	France	69	ST69 Cplx	O77g:H18	-	-	D
ESC_LB0528AA_AS	EC125	Wild Animal	Swine	wild boar; diaphragm	2017	Europe	Italy	11050	ST69 Cplx	O77g:H18	-	-	D
ESC_LB0561AA_AS	EC369	Poultry	Poultry	chicken breast	2017	Europe	Italy	69	ST69 Cplx	O77g:H18	-	-	D
ESC_LC4260AA_AS	202307788	Human			2023	Europe	France	925	ST31 Cplx	O77g:H33	-	-	D
ESC_LC4531AA_AS	23CA04GT05UCD-EC	Poultry	Poultry	ground turkey	2023	North America	United States	9704		O77g:H1	-	-	G
ESC_LC5359AA_AS	202308019	Human			2023	Europe	France	69	ST69 Cplx	O77g:H18	-	-	D
ESC_LC5473AA_AS	SAMEA113542958	Poultry	Poultry	Chicken	2018	Europe	France	69	ST69 Cplx	O77g:H18	-	-	D
ESC_LC6560AA_AS	202308711	Human			2023	Europe	France	69	ST69 Cplx	O77g:H18	-	-	D
ESC_MA7231AA_AS	FDA00011533	Food	Plant	vegetable row crops (leafy); kale	2017	North America	United States	106	ST69 Cplx	O77g:H18	-	stx1a	D
ESC_MA8232AA_AS	NC_STEC101	Poultry	Poultry	environmental-animal housing| chicken; chicken house soil	2014	North America	United States	501		O77g:H1	-	-	G
ESC_MC0142AA_AS	20190294	Livestock	Ovine/Goat (Caprinae)	Ovine	2017	Europe	United Kingdom	69	ST69 Cplx	O77g:H18	-	stx2l	D
ESC_MC0452AA_AS	202312032	Human			2023	Europe	France	69	ST69 Cplx	O77g:H18	-	stx2d	D
ESC_MC1038AA_AS	202310524	Human			2023	Europe	France	69	ST69 Cplx	O77g:H18	-	-	D
ESC_MC2351AA_AS	RM63e	Wild Animal	Avian	Larus cachinnans	2018	Europe	Czechia	394	ST394 Cplx	O77g:H18	-	-	D
ESC_MC4878AA_AS	HESSCG288	Human	Human		2018	Europe	Spain	-3376		O77g:H18	-	-	D
ESC_MC4897AA_AS	202311949	Human			2023	Europe	France	69	ST69 Cplx	O77g:H18	-	-	D
ESC_MC5460AA_AS	EH4185		Human		2023	Europe	Belgium	7083		O77g:H45	-	stx1a, stx2a	cladeI
ESC_NB5731AA_AS	US19	Human	Human	Homo sapiens; blood	2014	Europe	Belgium	925	ST31 Cplx	O77g:H18	-	-	D
ESC_NB6420AA_AS	SewageB-034	Environment	Water/River	water	2017	Asia	Japan	7902		O77g:H18	eae-theta	-	D
ESC_NC2361AA_AS	202400101	Human			2023	Europe	France	69	ST69 Cplx	O77g:H18	-	-	D
ESC_NC2628AA_AS	ST3	Human	Human	Homo sapiens; blood	2022	Europe	Italy	14542	ST69 Cplx	O77g:H18	-	-	D
ESC_NC3187AA_AS	202400476	Human			2024	Europe	France	69	ST69 Cplx	O77g:H18	-	-	D
ESC_NC4614AA_AS	PNUSAE169178				2023	North America	United States	394	ST394 Cplx	O77g:H18	-	stx2d	D
ESC_OC1238AA_AS	PNUSAE174128	Wild Animal	ND/Others	feces	2001	North America	United States	106	ST69 Cplx	O77g:H18	-	-	D
ESC_OC1838AA_AS	21TN07CB04N-EC	Poultry	Poultry	Chicken breasts	2021	North America	United States	501		O77g:H1	-	-	G
ESC_OC4088AA_AS	1473080	Human	Human	Homo sapiens; human	2024	Europe	United Kingdom	69	ST69 Cplx	O77g:H18	-	stx2a	D
ESC_OC7783AA_AS	ST69	Human	Human	Homo sapiens; Gut	2024	Europe	France	69	ST69 Cplx	O77g:H18	-	-	D
ESC_OC9970AA_AS	EH4337		Human		2024	Europe	Belgium	663		O77g:H18	-	stx2a	D
ESC_PB0961AA_AS	79-2012-01-960	Food	Poultry	Broiler meat	2012	Europe	Norway	69	ST69 Cplx	O77g:H18	-	-	D
ESC_PB1054AA_AS	2014-01-3680_L2	Food	Poultry	Broiler meat	2014	Europe	Norway	1158	ST31 Cplx	O77g:H34	-	-	G
ESC_PC1157AA_AS	1232165	Human	Human	Homo sapiens; human	2023	Europe	United Kingdom	69	ST69 Cplx	O77g:H18	-	stx2d	D
ESC_PC1921AA_AS	24NC03CL01-EC	Poultry	Poultry	Chicken Liver	2024	North America	United States	501		O77g:H1	-	-	G
ESC_PC6553AA_AS	CN24	Companion Animal	Canine	dog; urine		Europe	France	69	ST69 Cplx	O77g:H18	-	-	D
ESC_PC6710AA_AS	CN48	Companion Animal	Canine	dog; urine		Europe	France	69	ST69 Cplx	O77g:H18	-	-	D
ESC_PC7114AA_AS	202405318_redeposit	Human			2024	Europe	France	69	ST69 Cplx	O77g:H18	-	-	D
ESC_PC7979AA_AS	1545686	Human	Human	Homo sapiens; human	2024	Europe	United Kingdom	69	ST69 Cplx	O77g:H18	-	stx2a	D
ESC_QC8944AA_AS	ESBL20200389	Wild Animal	Rodent	not provided; not provided		Europe	Denmark	69	ST69 Cplx	O77g:H18	-	-	D
ESC_QC9120AA_AS	ESBL20170184	Wild Animal	Rodent	not provided; not provided		Europe	Denmark	69	ST69 Cplx	O77g:H18	-	-	D
ESC_RA4038AA_AS	FSIS11706857	Poultry	Poultry	animal-chicken-young chicken	2017	North America	United States	501		O77g:H1	-	-	G
ESC_RA7698AA_AS	DTU2016_762	Poultry	Poultry	Broiler meat	2015	Europe	Denmark	4243		O77g:H45	-	-	D
ESC_RC2870AA_AS	STEC_AC294	Human	Human	Homo sapiens; stool	2021	Asia	Japan	69	ST69 Cplx	O77g:H18	-	stx2a	D
ESC_RC6430AA_AS	2307W42608	Human	Human	Homo sapiens	2023	Europe	Denmark	747		O77g:H45	-	stx1a	cladeI
ESC_RC6615AA_AS	2208W72712	Human	Human	Homo sapiens	2022	Europe	Denmark	7083		O77g:H45	-	stx1a	cladeI
ESC_SA6865AA_AS	CFSAN082284	Poultry	Avian	multi-ingredient; finished product	2018	North America	United States	720		O77g:H41	-	stx1a, stx2a	D
ESC_SB8795AA_AS	FDA1149181-S006-068	Livestock	Bovine	environmental | cow; cow manure	2020	North America	United States	747		O77g:H45	-	stx2a	cladeI
ESC_SC4077AA_AS	CHUGA_BSI2018	Human	Human	Homo sapiens; blood	2018	Europe	France	394	ST394 Cplx	O77g:H18	-	-	D
ESC_TC4108AA_AS	E-MBS2439A	Food	ND/Others	Chicken [NCBITaxon:9031]; Meat (whole or parts) [FOODON:03317170]; Gallus gallus [NCBITaxon:9031]; Food (raw) [FOODON:03311126]; Meat (with bone) [FOODON:02010116]; Meat (with skin) [FOODON:02010111];	2013	North America	Canada	69	ST69 Cplx	O77g:H18	-	-	D
ESC_TC4285AA_AS	E-MBS2801A	Poultry	Poultry	Chicken [NCBITaxon:9031]; Gallus gallus [NCBITaxon:9031]; Chicken thigh (with skin, with bone) [FOODON:00003363]; Food (raw) [FOODON:03311126]; Meat (with bone) [FOODON:02010116]; Meat (with skin) [FO	2013	North America	Canada	501		O77g:H1	-	-	G
ESC_TC4890AA_AS	E-MBS2793A	Poultry	Poultry	Chicken [NCBITaxon:9031]; Food (raw) [FOODON:03311126]; Meat (skinless) [FOODON:00003468]; Meat (boneless) [FOODON:00003467]; Gallus gallus [NCBITaxon:9031]; Abattoir [ENVO:01000925]; Chicken breast (	2013	North America	Canada	4243		O77g:H45	-	-	D
ESC_TC5519AA_AS	E-MBS5031A	Poultry	Poultry	Chicken [NCBITaxon:9031]; Chicken thigh (with skin, with bone) [FOODON:00003363]; Abattoir [ENVO:01000925]; Gallus gallus [NCBITaxon:9031]; Food (raw) [FOODON:03311126]; Meat (with bone) [FOODON:02010	2013	North America	Canada	69	ST69 Cplx	O77g:H18	-	-	D
ESC_TC5743AA_AS	E-MBS4495A	Poultry	Poultry	Chicken [NCBITaxon:9031]; Food (raw) [FOODON:03311126]; Meat (skinless) [FOODON:00003468]; Meat (boneless) [FOODON:00003467]; Chicken breast (skinless, boneless) [FOODON:02020235]; Gallus gallus [NCBI	2013	North America	Canada	69	ST69 Cplx	O77g:H18	-	-	D
ESC_TC6101AA_AS	E-MBS4131A	Poultry	Poultry	Chicken [NCBITaxon:9031]; Chicken thigh (with skin, with bone) [FOODON:00003363]; Gallus gallus [NCBITaxon:9031]; Abattoir [ENVO:01000925]; Food (raw) [FOODON:03311126]; Meat (with bone) [FOODON:02010	2013	North America	Canada	4243		O77g:H45	-	-	D
ESC_TC6326AA_AS	E-MBS4314A	Poultry	Poultry	Chicken [NCBITaxon:9031]; Food (raw) [FOODON:03311126]; Meat (skinless) [FOODON:00003468]; Meat (boneless) [FOODON:00003467]; Gallus gallus [NCBITaxon:9031]; Abattoir [ENVO:01000925]; Chicken breast (	2013	North America	Canada	69	ST69 Cplx	O77g:H18	-	-	D
ESC_UA2449AA_AS	PSU-1459	Poultry	Avian	turkey; turkey	1989	North America	United States	69	ST69 Cplx	O77g:H18	-	-	D
ESC_UA2465AA_AS	PSU-1463	Poultry	Avian	turkey; turkey	1990	North America	United States	69	ST69 Cplx	O77g:H18	-	-	D
ESC_UA2498AA_AS	PSU-1460	Poultry	Avian	turkey; turkey	1989	North America	United States	69	ST69 Cplx	O77g:H18	-	-	D
ESC_UB7918AA_AS	UVI-19	Human	Human	Homo sapiens; urine sample	2014	Europe	Denmark	11932	ST69 Cplx	O77g:H18	-	-	D
ESC_UC1425AA_AS	PNUSAE201952				2024	North America	United States	7083		O77g:H45	-	stx1a	cladeI
ESC_UC6140AA_AS	PNUSAE202799				2024	North America	United States	69	ST69 Cplx	O77g:H18	-	stx2j	D
ESC_UC6654AA_AS	FSIS12433393	Livestock	Swine	Animal-Swine-Market Swine (cecal)	2024	North America	United States	69	ST69 Cplx	O77g:H18	-	-	D
ESC_UC6991AA_AS	SAMEA115880817	Environment	Water/River	environment; wastewater	2022	Europe	Finland	69	ST69 Cplx	O77g:H18	-	-	D
ESC_UC8119AA_AS	2024648	Livestock	Poultry	Faeces	2024	Europe	United Kingdom	69	ST69 Cplx	O77g:H18	-	-	D
ESC_UC8120AA_AS	20241206	Livestock	Bovine	Faeces	2024	Europe	United Kingdom	14248	ST69 Cplx	O77g:H18	-	-	D
ESC_UC8125AA_AS	2024825	Livestock	Poultry	Faeces	2024	Europe	United Kingdom	69	ST69 Cplx	O77g:H18	-	-	D
ESC_VA5692AA_AS	15S00357-2	Livestock	Bovine	Bos taurus; feces	2015	Europe	Netherlands	69	ST69 Cplx	O77g:H18	-	-	D
ESC_VA5697AA_AS	15S01194-1	Livestock	Bovine	Bos taurus; feces	2015	Europe	Netherlands	69	ST69 Cplx	O77g:H18	-	-	D
ESC_VB0318AA_AS	Ec7	Poultry	Poultry	broiler, faeces	2013	Europe	Hungary	1158	ST31 Cplx	O77g:H34	-	-	G
ESC_VB4635AA_AS	ECC294	Human	Human	Homo sapiens; urine	2017	Europe	France	69	ST69 Cplx	O77g:H18	-	-	D
ESC_VB4706AA_AS	ECC174	Human	Human	Homo sapiens; urine	2017	Europe	France	69	ST69 Cplx	O77g:H4	-	-	D
ESC_VB4724AA_AS	ECC336	Human	Human	Homo sapiens; urine	2017	Europe	France	69	ST69 Cplx	O77g:H18	-	-	D
ESC_VB4748AA_AS	ECC232	Human	Human	Homo sapiens; urine	2017	Europe	France	2076	ST394 Cplx	O77g:H18	-	-	D
ESC_VB4761AA_AS	ECC244	Human	Human	Homo sapiens; urine	2017	Europe	France	69	ST69 Cplx	O77g:H18	-	-	D
ESC_VB4799AA_AS	ECC260	Human	Human	Homo sapiens; urine	2017	Europe	France	69	ST69 Cplx	O77g:H18	-	-	D
ESC_VB4884AA_AS	ECC268	Human	Human	Homo sapiens; urine	2017	Europe	France	69	ST69 Cplx	O77g:H18	-	-	D
ESC_VB8844AA_AS	Sum2013_WWKa	Environment	Water/River	wastewater inflow	2013	Europe	Germany	69	ST69 Cplx	O77g:H18	-	-	D
ESC_VC1241AA_AS	24HI08GT02UCD-EC	Poultry	Poultry	ground turkey	2024	North America	United States	69	ST69 Cplx	O77g:H18	-	-	D
ESC_VC1371AA_AS	PNUSAE203980				2024	North America	United States	106	ST69 Cplx	O77g:H18	-	stx1a	D
ESC_VC2517AA_AS	131811DM	Human	Human	Homo sapiens; Faecal	2014	Europe	France	1268		O77g:H18	-	-	D
ESC_VC2554AA_AS	111342DN	Human	Human	Homo sapiens; Faecal	2012	Europe	France	2459	ST69 Cplx	O77g:H18	-	-	D
ESC_VC2571AA_AS	200550PE	Human	Human	Homo sapiens; Faecal	2021	Europe	France	8749		O77g:H18	-	-	D
ESC_VC2573AA_AS	200548BC	Human	Human	Homo sapiens; Faecal	2021	Europe	France	69	ST69 Cplx	O77g:H18	-	-	D
ESC_VC2583AA_AS	182658BL	Human	Human	Homo sapiens; Faecal	2019	Europe	France	5584		O77g:H45	-	-	cladeI
ESC_VC2607AA_AS	111105LE1	Human	Human	Homo sapiens; Faecal	2012	Europe	France	69	ST69 Cplx	O77g:H18	-	-	D
ESC_VC2617AA_AS	182105BEB2	Human	Human	Homo sapiens; Faecal	2019	Europe	France	14542	ST69 Cplx	O77g:H18	-	-	D
ESC_VC2685AA_AS	162444AS	Human	Human	Homo sapiens; Faecal	2016	Europe	France	69	ST69 Cplx	O77g:H18	-	-	D
ESC_VC2693AA_AS	162231AH	Human	Human	Homo sapiens; Faecal	2016	Europe	France	69	ST69 Cplx	O77g:H18	-	-	D
ESC_VC2697AA_AS	162096BI	Human	Human	Homo sapiens; Faecal	2016	Europe	France	394	ST394 Cplx	O77g:H18	-	-	D
ESC_VC2702AA_AS	162081BEB2	Human	Human	Homo sapiens; Faecal	2017	Europe	France	394	ST394 Cplx	O77g:H18	-	-	D
ESC_VC4345AA_AS	24OH11CL01-EC	Poultry	Poultry	Chicken liver	2024	North America	United States	501		O77g:H1	-	-	G
ESC_VC5312AA_AS	SME-20-81	Human	Human	Homo sapiens; urine sample	2020	Europe	United Kingdom	69	ST69 Cplx	O77g:H18	-	stx2d	D
ESC_VC5724AA_AS	003-SME250038-I	Human	Human	Homo sapiens; urine sample	2025	Europe	United Kingdom	69	ST69 Cplx	O77g:H18	-	stx2d	D
ESC_VC8281AA_AS	ECF44	Poultry	Poultry	Broiler carcass	2023	Asia	United Arab Emirates	4243		O77g:H45	-	-	D
ESC_VC8295AA_AS	ECF21	Poultry	Poultry	Broiler carcass	2023	Asia	United Arab Emirates	1158	ST31 Cplx	O77g:H34	-	-	G
ESC_VC9426AA_AS	PNUSAE205482	Poultry	Poultry	turkey	2025			69	ST69 Cplx	O77g:H18	-	-	D
ESC_VC9702AA_AS	FSIS12534947	Poultry	Poultry	Animal-Turkey-Young Turkey (cecal)	2024	North America	United States	12938	ST69 Cplx	O77g:H18	-	-	D
ESC_VC9856AA_AS	FSIS12534923	Poultry	Poultry	Animal-Chicken-Young Chicken (cecal)	2025	North America	United States	501		O77g:H1	-	-	G
ESC_WA5261AA_AS	LGE0919	Environment	Soil/Dust	Herbaceous Wetland; Herbaceous Wetland Soil; Soil	2015	Unresolved		2		O77g:H18	-	-	D
ESC_WA5697AA_AS	GER_MD11_1505	Companion Animal	Canine	Canis lupus familiaris; military dog fecal sample	2015	Europe	Germany	2459	ST69 Cplx	O77g:H18	-	-	D
ESC_WA9350AA_AS	FWSEC0125	ND	ND/Others	Proficiency Panel Isolate		Europe	Denmark	69	ST69 Cplx	O77g:H18	-	stx2d	D
ESC_WB3694AA_AS	207103002_S17	Poultry	Poultry	Gallus gallus; poultry	2015	Europe	Germany	69	ST69 Cplx	O77g:H18	-	-	D
ESC_WB3971AA_AS	102803002	Poultry	Poultry	Gallus gallus; poultry	2015	Europe	Netherlands	69	ST69 Cplx	O77g:H18	-	-	D
ESC_WB4131AA_AS	ECC209	Human	Human	Homo sapiens; urine	2017	Europe	France	69	ST69 Cplx	O77g:H18	-	-	D
ESC_WB7815AA_AS	C7145	Wild Animal	Deer (Cervidae)	Deer; feces	2013	Europe	Spain	69	ST69 Cplx	O77g:H18	-	-	D
ESC_WB8009AA_AS	RF80A1	Animal Feed	Animal Feed	dog food	2021	North America	United States	69	ST69 Cplx	O77g:H18	-	-	D
ESC_WB8017AA_AS	RF107A2	Animal Feed	Animal Feed	dog food	2021	North America	United States	69	ST69 Cplx	O77g:H18	-	-	D
ESC_WB8404AA_AS	34396	Human	Human	Homo sapiens; stool	2012	Europe	France	69	ST69 Cplx	O77g:H18	-	stx2d	D
ESC_WB8857AA_AS	F77Bx	Poultry	Poultry	cloacal swab	2014	South America	Brazil	1158	ST31 Cplx	O77g:H34	-	-	G
ESC_WB8858AA_AS	F69Ax	Poultry	Poultry	cloacal swab	2014	South America	Brazil	1158	ST31 Cplx	O77g:H34	-	-	G
ESC_WC1096AA_AS	FSIS12535236	Poultry	Poultry	Animal-Chicken-Young Chicken (cecal)	2024	North America	United States	1158	ST31 Cplx	O77g:H34	-	-	G
ESC_YA7101AA_AS	D.14	Environment	Soil/Dust	city; park; soil	2008	Unresolved		69	ST69 Cplx	O77g:H18	-	-	D
ESC_YB2324AA_AS	V45D42	Human	Human	Homo sapiens; Assistance Publique - Hopitaux de Paris	2005	Europe	France	69	ST69 Cplx	O77g:H18	-	-	D
ESC_YB9319AA_AS	RH18|T1-SEC06	Environment	Poultry	sediment[ENVO:00002007]; Pooled sediment sample collected from floor of poultry farm	2017	Europe	United Kingdom	10310		O77g:H31	-	-	F
ESC_YB9590AA_AS	Ec3	Wild Animal	Avian	Larus michahellis; cloacal swab	2016	Europe	France	394	ST394 Cplx	O77g:H18	-	-	D
ESC_ZA5389AA_AS	PLQ000566	Livestock	Bovine	bovine	2016	Africa	Kenya	9613		O77g:H39	-	stx1a	cladeI
ESC_ZA6417AA_AS	CFS3296	Livestock	Bovine	Bovinae; Diarrhea	2010	Europe	France	69	ST69 Cplx	O77g:H18	-	-	D
ESC_ZA6418AA_AS	CFS3297	Livestock	Bovine	Bovinae; Diarrhea	2010	Europe	France	106	ST69 Cplx	O77g:H18	-	-	D
ESC_ZA6419AA_AS	CFS3298	Livestock	Bovine	Bovinae; Diarrhea	2010	Europe	France	69	ST69 Cplx	O77g:H18	-	-	D
ESC_ZA6431AA_AS	CFS3310	Livestock	Bovine	Bovinae; Diarrhea	2010	Europe	Germany	9568	ST31 Cplx	O77g:H18	-	-	D
ESC_ZA6433AA_AS	CFS3312	Livestock	Bovine	Bovinae; Diarrhea	2010	Europe	France	69	ST69 Cplx	O77g:H18	-	-	D
ESC_ZA6459AA_AS	CFS3338	Livestock	Bovine	Bovinae; Mastitis	2004	Europe	France	925	ST31 Cplx	O77g:H18	-	-	D
ESC_ZA6483AA_AS	CFS3362	Livestock	Bovine	Bovinae; Mastitis	2007	Europe	Germany	69	ST69 Cplx	O77g:H18	-	-	D
ESC_ZA6491AA_AS	CFS3370	Livestock	Bovine	Bovinae; Mastitis	2010	Europe	France	69	ST69 Cplx	O77g:H18	-	-	D
ESC_ZA8869AA_AS	CFS3299	Livestock	Bovine	Bovinae; Diarrhea	2010	Europe	France	69	ST69 Cplx	O77g:H18	-	-	D
ESC_ZA8932AA_AS	CFS3301	Livestock	Bovine	Bovinae; Diarrhea	2010	Europe	Germany	106	ST69 Cplx	O77g:-	-	-	D
GCA_965282825	O17_K12a_trycycler	Human	Human	Homo sapiens; feces	1940	Europe	Denmark	925		O17:H18	-	-	D
GCA_014962565	M7424	Human	Human	Homo sapiens	2014	Oceania	Australia	69	ST69 Cplx	O77g:H18	-	stx2d	D
GCA_014656605	M11957	Human	Human	Homo sapiens	2019	Oceania	Australia	69	ST69 Cplx	O77g:H18	-	stx2d	D
GCA_014656625	M00057	Human	Human	Homo sapiens	2020	Oceania	Australia	69	ST69 Cplx	O77g:H18	-	stx2d	D
GCF_001607595.1	STEC_2595	Human	Human	Homo sapiens; stool	2013	Europe	Netherlands	69	ST69 Cplx	O77g:H18	-	stx2d	D
ESC_VC4292AA_AS	202500057	Human	Human	Homo sapiens; stool	2025	Europe	France	69	ST69 Cplx	O77g:H18	-	stx2d	D
ESC_VC4745AA_AS	202500194	Human	Human	Homo sapiens; stool	2025	Europe	France	69	ST69 Cplx	O77g:H18	-	stx2d	D
ESC_VC4749AA_AS	202500196	Human	Human	Homo sapiens; stool	2025	Europe	France	69	ST69 Cplx	O77g:H18	-	stx2d	D
ESC_VC4750AA_AS	202500190	Human	Human	Homo sapiens; stool	2025	Europe	France	69	ST69 Cplx	O77g:H18	-	stx2d	D
GCA_965282885	LP-26-E1-261	Environment	Water	River	2018	Europe	France	69	ST69 Cplx	O77g:H18	-	-	D
GCF_002133455.1	OLC998	Food			2010	North America	Canada	69	ST69 Cplx	O77g:H18	-	stx2d	D
GCA_965283005	CB209	Human	Human	Homo sapiens; stool	1987	Europe	Germany			O77g:H18	-	-	D
GCA_965282935	CB6837	Human	Human	Homo sapiens	1997	Europe	Germany	663		O77g:H18	-	stx1a, stx2a	D
GCA_965282995	CB6886	Human	Human	Homo sapiens	1997	Europe	Germany	69	ST69 Cplx	O77g:H18	-	-	D
GCA_965282775	CB7286	Human	Human	Homo sapiens	1997	Europe	Germany	69	ST69 Cplx	O77g:H18	-	-	D
GCA_965282805	CB7453	Human	Human	Homo sapiens	1998	Europe	Germany	69	ST69 Cplx	O77g:H18	-	-	D
GCA_965282765	CB8671	Human	Human	Homo sapiens	2001	Europe	Germany	69	ST69 Cplx	O77g:H18	-	-	D
GCA_965282745	DG341-1	Poultry	Poultry	Chicken	1990	Europe	Germany	69	ST69 Cplx	O77g:H18	-	-	D
GCA_965282755	DG342-2	Poultry	Poultry	Chicken	1990	Europe	Germany	69	ST69 Cplx	O77g:H18	-	-
GCA_965282725	DG343-1	Poultry	Poultry	Chicken	1990	Europe	Germany	69	ST69 Cplx	O77g:H18	-	-	D
GCA_965282735	DG351-2	Poultry	Poultry	Chicken	1990	Europe	Germany	69	ST69 Cplx	O77g:H18	-	-	D
GCA_965282905	KK05-19	Human	Human	Homo sapiens; stool	1986	Europe	Germany	130	ST31 Cplx	O77g:H18	-	-	D
GCA_965282895	KK19-02	Human	Human	Homo sapiens; stool	1986	Europe	Germany			O77g:H4	-	-	G
GCA_965282715	ECA64	Livestock	Bovine	Dairy product	1995	Europe	France	663		O77g:H18	-	stx2d	D
GCF_025988545.1	98HMPL325	Livestock	Bovine	Dairy product	1998	Europe	France	663		O77g:H18	-	stx2d	D
