# Supplementary material for: Analysis of the genetic and phylogenetic context of Escherichia coli O77g:H18 associated with clustered cases of HUS in France in 2025
Source: Appl Environ Microbiol. 2026 Apr 24;92(5):e02449-25. doi: 10.1128/aem.02449-25 (PMC13188871; doi:10.1128/aem.02449-25)
Supplement: File S5 — Blast (A) and Mauve (B) comparisons of stx-phages. [file aem.02449-25-s0005.xlsx]

## Sheet: Feuil1
Stx phages analysis
Isolate	Origin	Stx subtype	Insertion site	GenBank Accession number	Isolation date	Country
SA53-3	Bovine	stx2k	SerU	CP076279.1	1980	Thailand
ECA97	Bovine	stx2d	yehV	JAOQKP000000000.1	1995	France
ECA400	Bovine	stx2d	yehV	JAOWPG000000000.1	1997	France
M7424	Human	stx2d	SerU	CP063153.1	2014	Australia
ECA135	Bovine	stx2d	zur	JAOWOG010000001.1	1997	France
M00057	Human	stx2d	SerU	CP061339.1	2020	Australia
M11957	Human	stx2d	SerU	CP061337.1	2019	Australia
ECA329	Bovine	stx2d	potC	JAOWNP000000000.1	1997	France
ECA279	Bovine	stx2d	potC	JAOWOF000000000.1	1997	France
06QMA126-1	Bovine	stx2d	potC	JAOWPE000000000.1	2006	France
09QMA311-2-3	Bovine	stx2d	yecE	JAOQLY000000000.1	2009	France
07HMPA966	Bovine	stx2d	yehV	JAOWPC000000000.1	2007	France
NV34	Bovine	stx2d	SerT	JAOWMV000000000.1	unknown	France
98HMPL325	Bovine	stx2d	SerT	JAOQLG000000000.1	1998	France
06QMA140-2	Bovine	stx1d	SerU	JAOQMF000000000.1	2006	France
STEC1575	Bovine	stx2k	zur	CP116044.1	2021	China
ECA447	Bovine	stx2d	yehV	JAOWMX000000000.1	1997	France
98HMPL479	Bovine	stx2b	SerU	JAOWPJ000000000.1	1998	France
