# Supplementary material for: Analysis of the genetic and phylogenetic context of Escherichia coli O77g:H18 associated with clustered cases of HUS in France in 2025
Source: Appl Environ Microbiol. 2026 Apr 24;92(5):e02449-25. doi: 10.1128/aem.02449-25 (PMC13188871; doi:10.1128/aem.02449-25)
Supplement: File S6 — Virulence and AMR gene analysis. [file aem.02449-25-s0006.xlsx]

## Sheet: Virulence genes
Analysis of virulence genes
																		ybt cluster								iro cluster (aerobactin)													cytolethal distending toxin V
Strain name	WGS accession	Source	Collection Year	Country	ST	ST Complex	Serotype	eae	stx	Phylogroup	Cluster	stx2d	iutA	sitA	fyuA	irp1	irp2	ybtA	ybtE	ybtP	ybtQ	ybtS	ybtT	ybtU	ybtX	iucA	iucB	iucC	iucD	ireA	iroN	aggR	eae	iha	lpfA	efa1	paa	estb-STb2	cdt-VA	cdt-VB	cdt-VC	hlyA	hlyE	hlyF	ehxA	fimH	iss	cif	papA
DG341-1	GCA_965282745	Poultry	1990	Germany	69	ST69 Cplx	O77:H18	-	-	D	Poultry	.	100.00	100.00	.	.	.	.	.	.	.	.	.	.	.	100.00	100.00	100.00	98.80	.	100.00	.	.	100.00	100.00	.	.	.	.	.	.	.	100.00	100.00	.	100.00	100.00	.	.
DG342-2	GCA_965282755	Poultry	1990	Germany	69	ST69 Cplx	O77:H18	-	-		Poultry	.	100.00	100.00	.	.	.	.	.	.	.	.	.	.	.	100.00	100.00	100.00	98.80	.	.	.	.	100.00	100.00	.	.	.	.	.	.	.	100.00	100.00	.	100.00	100.00	.	.
DG343-1	GCA_965282725	Poultry	1990	Germany	69	ST69 Cplx	O77:H18	-	-	D	Poultry	.	100.00	100.00	.	.	.	.	.	.	.	.	.	.	.	100.00	100.00	100.00	98.80	.	100.00	.	.	100.00	100.00	.	.	.	.	.	.	.	100.00	100.00	.	100.00	100.00	.	.
DG351-2	GCA_965282735	Poultry	1990	Germany	69	ST69 Cplx	O77:H18	-	-	D	Poultry	.	100.00	100.00	.	.	.	.	.	.	.	.	.	.	.	100.00	100.00	100.00	98.80	.	100.00	.	.	100.00	100.00	.	.	.	.	.	.	.	100.00	100.00	.	100.00	100.00	.	.
37-46-T-0_S44_L008	ESC_KB8388AA_AS	Poultry	2006	Norway	69	ST69 Cplx	O77:H18	-	-	D	Poultry	.	100.00	100.00	.	.	.	.	.	.	.	.	.	.	.	100.00	100.00	100.00	98.80	.	.	.	.	91.14	100.00	.	.	.	.	.	.	.	100.00	.	.	100.00	100.00	.	.
SAMEA113542958	ESC_LC5473AA_AS	Poultry	2018	France	69	ST69 Cplx	O77:H18	-	-	D	Poultry	.	100.00	100.00	.	.	.	.	.	.	.	.	.	.	.	100.00	100.00	100.00	98.80	.	.	.	.	100.00	100.00	.	.	.	.	.	.	.	100.00	.	.	100.00	100.00	.	.
E-MBS5031A	ESC_TC5519AA_AS	Poultry	2013	Canada	69	ST69 Cplx	O77:H18	-	-	D	Poultry	.	100.00	100.00	.	.	.	.	.	.	.	.	.	.	.	100.00	100.00	100.00	98.80	.	.	.	.	100.00	100.00	.	.	.	.	.	.	.	100.00	.	.	100.00	100.00	.	.
24HI08GT02UCD-EC	ESC_VC1241AA_AS	Poultry	2024	United States	69	ST69 Cplx	O77:H18	-	-	D	Poultry	.	100.00	92.90	.	.	.	.	.	.	.	.	.	.	.	100.00	100.00	100.00	98.80	.	.	.	.	100.00	100.00	.	.	.	.	.	.	.	100.00	.	.	100.00	100.00	.	.
202500057	ESC_VC4292AA_AS	Human	2025	France	69	ST69 Cplx	O77:H18	-	stx2d	D	Human outbreak	100.00	.	.	.	.	.	.	.	.	.	.	.	.	.	.	.	.	.	.	.	.	.	.	100.00	.	.	100.00	100.00	100.00	100.00	.	100.00	.	.	100.00	.	.	.
202500190	ESC_VC4750AA_AS	Human	2025	France	69	ST69 Cplx	O77:H18	-	stx2d	D	Human outbreak	100.00	.	.	.	.	.	.	.	.	.	.	.	.	.	.	.	.	.	.	.	.	.	.	100.00	.	.	100.00	100.00	100.00	100.00	.	100.00	.	.	100.00	.	.	.
202500194	ESC_VC4745AA_AS	Human	2025	France	69	ST69 Cplx	O77:H18	-	stx2d	D	Human outbreak	100.00	.	.	.	.	.	.	.	.	.	.	.	.	.	.	.	.	.	.	.	.	.	.	100.00	.	.	100.00	100.00	100.00	100.00	.	100.00	.	.	100.00	.	.	.
202500196	ESC_VC4749AA_AS	Human	2025	France	69	ST69 Cplx	O77:H18	-	stx2d	D	Human outbreak	100.00	.	.	.	.	.	.	.	.	.	.	.	.	.	.	.	.	.	.	.	.	.	.	100.00	.	.	100.00	100.00	100.00	100.00	.	100.00	.	.	100.00	.	.	.
1492505	ESC_AC2425AA_AS	Human	2021	United Kingdom	69	ST69 Cplx	O77:H18	-	stx2d	D	Human outbreak	100.00	.	.	.	.	.	.	.	.	.	.	.	.	.	.	.	.	.	.	.	.	.	.	100.00	.	.	100.00	100.00	100.00	100.00	.	100.00	.	.	100.00	.	.	.
1497906	ESC_AC3436AA_AS	Human	2021	United Kingdom	69	ST69 Cplx	O77:H18	-	stx2d	D	Human outbreak	100.00	.	.	.	.	.	.	.	.	.	.	.	.	.	.	.	.	.	.	.	.	.	.	100.00	.	.	100.00	100.00	100.00	100.00	.	100.00	.	.	100.00	.	.	.
671	ESC_DC0837AA_AS	Human	2012	United Kingdom	69	ST69 Cplx	O77:H18	-	stx2d	D	Human outbreak	100.00	.	.	.	.	.	.	.	.	.	.	.	.	.	.	.	.	.	.	.	.	.	.	100.00	.	.	.	100.00	100.00	100.00	.	100.00	.	.	100.00	.	.	.
669	ESC_DC0840AA_AS	Human	2012	United Kingdom	69	ST69 Cplx	O77:H18	-	stx2d	D	Human outbreak	100.00	.	.	.	.	.	.	.	.	.	.	.	.	.	.	.	.	.	.	.	.	.	.	100.00	.	.	100.00	100.00	100.00	100.00	.	100.00	.	.	100.00	.	.	.
888100	ESC_IB9144AA_AS	Human	2020	United Kingdom	69	ST69 Cplx	O77:H18	-	stx2d	D	Human outbreak	100.00	.	.	.	.	.	.	.	.	.	.	.	.	.	.	.	.	.	.	.	.	.	.	100.00	.	.	.	100.00	100.00	100.00	.	100.00	.	.	100.00	.	.	.
1232165	ESC_PC1157AA_AS	Human	2023	United Kingdom	69	ST69 Cplx	O77:H18	-	stx2d	D	Human outbreak	100.00	.	.	.	.	.	.	.	.	.	.	.	.	.	.	.	.	.	.	.	.	.	.	100.00	.	.	100.00	100.00	100.00	100.00	.	100.00	.	.	100.00	.	.	.
SME-20-81	ESC_VC5312AA_AS	Human	2020	United Kingdom	69	ST69 Cplx	O77:H18	-	stx2d	D	Human outbreak	100.00	.	.	.	.	.	.	.	.	.	.	.	.	.	.	.	.	.	.	.	.	.	.	100.00	.	99.08	100.00	100.00	100.00	100.00	.	100.00	.	.	100.00	.	.	.
003-SME250038-I	ESC_VC5724AA_AS	Human	2025	United Kingdom	69	ST69 Cplx	O77:H18	-	stx2d	D	Human outbreak	100.00	.	.	.	.	.	.	.	.	.	.	.	.	.	.	.	.	.	.	.	.	.	.	100.00	.	.	100.00	100.00	100.00	100.00	.	100.00	.	.	100.00	.	.	.
FWSEC0125	ESC_WA9350AA_AS			Denmark	69	ST69 Cplx	O77:H18	-	stx2d	D	Human outbreak	100.00	.	.	.	.	.	.	.	.	.	.	.	.	.	.	.	.	.	.	.	.	.	.	100.00	.	.	100.00	100.00	100.00	100.00	.	100.00	.	.	100.00	.	.	.
34396	ESC_WB8404AA_AS	Human	2012	France	69	ST69 Cplx	O77:H18	-	stx2d	D	Human outbreak	100.00	100.00	100.00	.	.	.	.	.	.	.	.	.	.	.	100.00	100.00	100.00	98.80	.	.	.	.	.	100.00	.	.	.	100.00	100.00	100.00	.	100.00	.	.	100.00	.	.	.
M11957	GCA_014656605	Human	2019	Australia	69	ST69 Cplx	O77:H18	-	stx2d	D	Human outbreak	100.00	.	.	.	.	.	.	.	.	.	.	.	.	.	.	.	.	.	.	.	.	.	.	100.00	.	.	100.00	100.00	100.00	100.00	.	100.00	.	.	100.00	.	.	.
M00057	GCA_014656625	Human	2020	Australia	69	ST69 Cplx	O77:H18	-	stx2d	D	Human outbreak	100.00	.	.	.	.	.	.	.	.	.	.	.	.	.	.	.	.	.	.	.	.	.	.	100.00	.	.	100.00	100.00	100.00	100.00	.	100.00	.	.	100.00	.	.	.
M7424	GCA_014962565	Human	2014	Australia	69	ST69 Cplx	O77:H18	-	stx2d	D	Human outbreak	100.00	.	.	.	.	.	.	.	.	.	.	.	.	.	.	.	.	.	.	.	.	.	.	100.00	.	.	100.00	100.00	100.00	100.00	.	100.00	.	.	100.00	.	.	.
STEC_2595	GCF_001607595.1	Human	2013	Netherlands	69	ST69 Cplx	O77:H18	-	stx2d	D	Human outbreak	100.00	.	.	.	.	.	.	.	.	.	.	.	.	.	.	.	.	.	.	.	.	.	.	100.00	.	99.08	100.00	100.00	100.00	100.00	.	100.00	.	.	100.00	.	.	.
OLC998	GCF_002133455.1	Food	2010	Canada	69	ST69 Cplx	O77:H18	-	stx2d	D	Human outbreak	100.00	.	.	.	.	.	.	.	.	.	.	.	.	.	.	.	.	.	.	.	.	.	.	100.00	.	.	100.00	100.00	100.00	100.00	.	100.00	.	.	100.00	.	.	.
% coverage
[truncated: 54 more columns]

## Sheet:  AMR genes
Analysis of acquired antibiotic resistance genes
Strain name	WGS accession	Source	Collection Year	Country	ST	ST Complex	Serotype	eae	stx	Phylogroup	Cluster	MCR-1	MCR-3	MCR-5	Colistin	CTX-M	TEM	Beta-lactam	AAC(3)-IIa	AAC(3)-IV	AAC(3)-VIa	aadA	ANT(2'')-Ia	APH(3')-Ia	APH(3'')-Ib	APH(3')-IIa	APH(4)-Ia	APH(6)-Ic	APH(6)-Id	Aminoglycoside	QnrB5	QnrS1	Fluoroquinolone	FosA3	Fosfomycin	ErmB	mphA	mphB	Macrolides	catB2	catI	floR	Phenicol	sul1	sul2	sul3	Sulfomide	tetA	tetC
DG341-1	GCA_965282745	Poultry	1990	Germany	69	ST69 Cplx	O77:H18	-	-	D	Poultry	-	-	-	N	-	-	N	-	-	-	-	-	-	-	-	-	-	-	N	-	-	N	-	N	-	-	-	N	-	-	-	N	-	-	-	N	-	-
DG342-2	GCA_965282755	Poultry	1990	Germany	69	ST69 Cplx	O77:H18	-	-	0	Poultry	-	-	-	N	-	-	N	-	-	-	-	-	-	-	-	-	-	-	N	-	-	N	-	N	-	-	-	N	-	-	-	N	-	-	-	N	-	-
DG343-1	GCA_965282725	Poultry	1990	Germany	69	ST69 Cplx	O77:H18	-	-	D	Poultry	-	-	-	N	-	-	N	-	-	-	-	-	-	-	-	-	-	-	N	-	-	N	-	N	-	-	-	N	-	-	-	N	-	-	-	N	-	-
DG351-2	GCA_965282735	Poultry	1990	Germany	69	ST69 Cplx	O77:H18	-	-	D	Poultry	-	-	-	N	-	-	N	-	-	-	-	-	-	-	-	-	-	-	N	-	-	N	-	N	-	-	-	N	-	-	-	N	-	-	-	N	-	-
37-46-T-0_S44_L008	ESC_KB8388AA_AS	Poultry	2006	Norway	69	ST69 Cplx	O77:H18	-	-	D	Poultry	-	-	-	N	-	+	Y	-	-	-	-	-	-	-	-	-	-	-	N	-	-	N	-	N	-	-	-	N	-	-	-	N	-	+	-	Y	-	-
SAMEA113542958	ESC_LC5473AA_AS	Poultry	2018	France	69	ST69 Cplx	O77:H18	-	-	D	Poultry	-	-	-	N	-	+	Y	-	-	-	-	-	-	-	-	-	-	+	Y	-	-	N	-	N	-	-	+	Y	-	-	-	N	+	+	-	Y	-	-
E-MBS5031A	ESC_TC5519AA_AS	Poultry	2013	Canada	69	ST69 Cplx	O77:H18	-	-	D	Poultry	-	-	-	N	-	-	N	-	-	-	-	-	-	-	-	-	-	+	Y	-	-	N	-	N	-	-	-	N	-	-	-	N	-	+	-	Y	-	-
24HI08GT02UCD-EC	ESC_VC1241AA_AS	Poultry	2024	United States	69	ST69 Cplx	O77:H18	-	-	D	Poultry	-	-	-	N	-	-	N	-	-	-	-	-	-	-	-	-	-	-	N	-	-	N	-	N	-	-	-	N	-	-	-	N	+	-	-	Y	-	-
202500057	ESC_VC4292AA_AS	Human	2025	France	69	ST69 Cplx	O77:H18	-	stx2d	D	Human outbreak	-	-	-	N	-	-	N	-	-	-	-	-	-	-	-	-	-	-	N	-	-	N	-	N	-	-	-	N	-	-	-	N	-	-	-	N	-	-
202500190	ESC_VC4750AA_AS	Human	2025	France	69	ST69 Cplx	O77:H18	-	stx2d	D	Human outbreak	-	-	-	N	-	-	N	-	-	-	-	-	-	-	-	-	-	-	N	-	-	N	-	N	-	-	-	N	-	-	-	N	-	-	-	N	-	-
202500194	ESC_VC4745AA_AS	Human	2025	France	69	ST69 Cplx	O77:H18	-	stx2d	D	Human outbreak	-	-	-	N	-	-	N	-	-	-	-	-	-	-	-	-	-	-	N	-	-	N	-	N	-	-	-	N	-	-	-	N	-	-	-	N	-	-
202500196	ESC_VC4749AA_AS	Human	2025	France	69	ST69 Cplx	O77:H18	-	stx2d	D	Human outbreak	-	-	-	N	-	-	N	-	-	-	-	-	-	-	-	-	-	-	N	-	-	N	-	N	-	-	-	N	-	-	-	N	-	-	-	N	-	-
1492505	ESC_AC2425AA_AS	Human	2021	United Kingdom	69	ST69 Cplx	O77:H18	-	stx2d	D	Human outbreak	-	-	-	N	-	-	N	-	-	-	-	-	-	-	-	-	-	-	N	-	-	N	-	N	-	-	-	N	-	-	-	N	-	-	-	N	-	-
1497906	ESC_AC3436AA_AS	Human	2021	United Kingdom	69	ST69 Cplx	O77:H18	-	stx2d	D	Human outbreak	-	-	-	N	-	-	N	-	-	-	-	-	-	-	-	-	-	-	N	-	-	N	-	N	-	-	-	N	-	-	-	N	-	-	-	N	-	-
671	ESC_DC0837AA_AS	Human	2012	United Kingdom	69	ST69 Cplx	O77:H18	-	stx2d	D	Human outbreak	-	-	-	N	-	-	N	-	-	-	-	-	-	-	-	-	-	-	N	-	-	N	-	N	-	-	-	N	-	-	-	N	-	-	-	N	-	-
669	ESC_DC0840AA_AS	Human	2012	United Kingdom	69	ST69 Cplx	O77:H18	-	stx2d	D	Human outbreak	-	-	-	N	-	-	N	-	-	-	-	-	-	-	-	-	-	-	N	-	-	N	-	N	-	-	-	N	-	-	-	N	-	-	-	N	-	-
888100	ESC_IB9144AA_AS	Human	2020	United Kingdom	69	ST69 Cplx	O77:H18	-	stx2d	D	Human outbreak	-	-	-	N	-	-	N	-	-	-	-	-	-	-	-	-	-	-	N	-	-	N	-	N	-	-	-	N	-	-	-	N	-	-	-	N	-	-
1232165	ESC_PC1157AA_AS	Human	2023	United Kingdom	69	ST69 Cplx	O77:H18	-	stx2d	D	Human outbreak	-	-	-	N	-	-	N	-	-	-	-	-	-	-	-	-	-	-	N	-	-	N	-	N	-	-	-	N	-	-	-	N	-	-	-	N	-	-
SME-20-81	ESC_VC5312AA_AS	Human	2020	United Kingdom	69	ST69 Cplx	O77:H18	-	stx2d	D	Human outbreak	-	-	-	N	-	-	N	-	-	-	-	-	-	-	-	-	-	-	N	-	-	N	-	N	-	-	-	N	-	-	-	N	-	-	-	N	-	-
003-SME250038-I	ESC_VC5724AA_AS	Human	2025	United Kingdom	69	ST69 Cplx	O77:H18	-	stx2d	D	Human outbreak	-	-	-	N	-	-	N	-	-	-	-	-	-	-	-	-	-	-	N	-	-	N	-	N	-	-	-	N	-	-	-	N	-	-	-	N	-	-
FWSEC0125	ESC_WA9350AA_AS	ND	-	Denmark	69	ST69 Cplx	O77:H18	-	stx2d	D	Human outbreak	-	-	-	N	-	-	N	-	-	-	-	-	-	-	-	-	-	-	N	-	-	N	-	N	-	-	-	N	-	-	-	N	-	-	-	N	-	-
34396	ESC_WB8404AA_AS	Human	2012	France	69	ST69 Cplx	O77:H18	-	stx2d	D	Human outbreak	-	-	-	N	-	+	Y	-	-	-	-	-	-	-	-	-	-	+	Y	-	-	N	-	N	+	+	-	Y	-	-	-	N	+	-	-	Y	-	-
M11957	GCA_014656605	Human	2019	Australia	69	ST69 Cplx	O77:H18	-	stx2d	D	Human outbreak	-	-	-	N	-	-	N	-	-	-	-	-	-	-	-	-	-	-	N	-	-	N	-	N	-	-	-	N	-	-	-	N	-	-	-	N	-	-
M00057	GCA_014656625	Human	2020	Australia	69	ST69 Cplx	O77:H18	-	stx2d	D	Human outbreak	-	-	-	N	-	-	N	-	-	-	-	-	-	-	-	-	-	-	N	-	-	N	-	N	-	-	-	N	-	-	-	N	-	-	-	N	-	-
M7424	GCA_014962565	Human	2014	Australia	69	ST69 Cplx	O77:H18	-	stx2d	D	Human outbreak	-	-	-	N	-	-	N	-	-	-	-	-	-	-	-	-	-	-	N	-	-	N	-	N	-	-	-	N	-	-	-	N	-	-	-	N	-	-
STEC_2595	GCF_001607595.1	Human	2013	Netherlands	69	ST69 Cplx	O77:H18	-	stx2d	D	Human outbreak	-	-	-	N	-	-	N	-	-	-	-	-	-	-	-	-	-	-	N	-	-	N	-	N	-	-	-	N	-	-	-	N	-	-	-	N	-	-
OLC998	GCF_002133455.1	Food	2010	Canada	69	ST69 Cplx	O77:H18	-	stx2d	D	Human outbreak	-	-	-	N	-	-	N	-	-	-	-	-	-	-	-	-	-	-	N	-	-	N	-	N	-	-	-	N	-	-	-	N	-	-	-	N	-	-
[truncated: 11 more columns]
